# Supplementary material for: Features of Protein Unfolding Transitions and Their Relation to Domain Topology Probed by Single-Molecule FRET
Source: Biomolecules. 2023 Aug 22;13(9):1280. doi: 10.3390/biom13091280 (PMC10526189; doi:10.3390/biom13091280)
Supplement: Supplementary file 1 [file biomolecules-13-01280-s001.zip]

Archive with 1 entries (1 files):
- biomolecules-2502353-supplementary.pdf
